# Supplementary material for: Pollen-derived extracellular vesicles promotes allergic airway inflammation
Source: Front Immunol. 2026 Apr 21;17:1793997. doi: 10.3389/fimmu.2026.1793997 (PMC13138987; doi:10.3389/fimmu.2026.1793997)
Supplement: Supplementary file 1 [file Table1.xlsx]

## Sheet: Table1
Primer	Sequence(5'to3')
hIL8-Forward	GTTTTTGAAGAAAACTGAG
hIL8-Reverse	TTTGCTTGAAGTTTCACTGG
hIL1β-Forward	TTCGACACATGGGATAACGAGG
hIL1β-Reverse	TTTTTGCTGTGAGTCCCGGAG
hTSLP-Forward	ATGTTCGCCATGAAAACTAAGGC
hTSLP-Reverse	GCGACGCCACAATCCTTGTA
hIL33-Forward	GTGACGGTGTTGATGGTAAGAT
hIL33-Reverse	AGCTCCACAGAGTGTTCCTTG
hGAPDH-Forward	GGAGCGAGATCCCTCCAAAAT
hGAPDH-Reverse	GGCTGTTGTCATACTTCTCATGG
